# Supplementary material for: Identification and functional analysis of two alternatively spliced transcripts of ABSCISIC ACID INSENSITIVE3 (ABI3) in linseed flax (Linum usitatissimum L.)
Source: PLoS One. 2018 Jan 30;13(1):e0191910. doi: 10.1371/journal.pone.0191910 (PMC5790255; doi:10.1371/journal.pone.0191910)
Supplement: S1 Table — (XLSX) [file pone.0191910.s001.xlsx]

## Sheet: Sheet1
S1 Table Primer sequences for expression analysis of seed development related genes
Primer Name	Sequence(5'-3')
AtEM1F	AAGGAAGGAGCAAGGGAGGG
AtEM1R	GCACGCTCTCCACCAGATTT
AtEM6F	GAAGCAGCTGGATGAGAGGG
AtEM6R	GACTCCTTCCTCCTCAGCGT
AtSOMF	GCTCATCCCGGTGAGAAAGC
AtSOMR	GAACCCTAAGCTGACGTGGC
AtActinF	GATGTTCAGGCGAGTGAGTGAG
AtActinR	CGTAGTCACCTTCTTCATCCGC
